# Supplementary material for: Telomere Length Is Correlated with Resting Metabolic Rate and Aerobic Capacity in Women: A Cross-Sectional Study
Source: Int J Mol Sci. 2022 Nov 1;23(21):13336. doi: 10.3390/ijms232113336 (PMC9654753; doi:10.3390/ijms232113336)
Supplement: Supplementary file 1 [file ijms-23-13336-s001.zip]

Archive with 1 entries (1 files):
- ijms-1956440-supplementary.pdf
